# Supplementary material for: Hypoglycemic and Antioxidant Properties of Extracts and Fractions from Polygoni Avicularis Herba
Source: Molecules. 2022 May 24;27(11):3381. doi: 10.3390/molecules27113381 (PMC9182118; doi:10.3390/molecules27113381)
Supplement: Supplementary file 1 [file molecules-27-03381-s001.zip]

Archive with 1 entries (1 files):
- molecules-1684032-supplementary.pdf
